# Supplementary material for: Impact of maternal obesity and mode of delivery on the newborn skin and oral microbiomes
Source: J Med Microbiol. 2025 Apr 10;74(4):002000. doi: 10.1099/jmm.0.002000 (PMC12282316; doi:10.1099/jmm.0.002000)
Supplement: Table S1. [file jmm-74-02000-s001.xlsx]

## Sheet: Sheet1
Delivery Method	BMI Group	Lactobacillus	Finegoldia	Atopobium	Staphylococcus	Streptococcus	Peptoniphilus	Corynebacterium	Prevotella	Anaerococcus	Blautia	Faecalibacterium	Agathobacter	Bacteroides	Burkholderia-Caballeronia-Paraburkholderia	Subdoligranulum	[Eubacterium] ruminantium group	Alistipes	Cutibacterium	[Eubacterium] hallii group	Actinomyces	Lachnoclostridium	Coprococcus	Anaerostipes	Butyricicoccus	Dorea	Ruminococcus	Roseburia	UCG-002	NK4A214 group	Lachnospiraceae NK4A136 group	UCG-003	Erysipelotrichaceae UCG-003	Parabacteroides	Paracoccus	Oscillibacter	Lachnospiraceae FCS020 group	Rhodospirillales Order Unknown Genus	Odoribacter	UCG-005	Marvinbryantia	Barnesiella	0319-6G20 Order Unknown Genus	CAG-352	Sutterella	Turicibacter	Massilia	Clostridium sensu stricto 1	Fenollaria
CS	Healthy weight	0	0.0215974	0	0	0.00244499	0.00733496	0.0374898	0.00203749	0.0273024	0	0	0	0	0.174002	0	0	0	0	0	0	0	0	0	0	0	0	0	0	0	0	0	0	0	0.0704971	0	0	0	0	0	0	0	0	0	0	0	0	0	0
CS	Healthy weight	0	0	0	0	0	0	0.652972	0	0	0	0	0	0	0	0	0	0	0	0	0	0	0	0	0	0	0	0	0	0	0	0	0	0	0	0	0	0	0	0	0	0	0.0293556	0	0	0	0	0	0
SVD	Healthy weight	0	0.143295	0	0	0	0	0.117988	0.0440039	0	0	0	0	0	0.27724	0	0	0	0	0	0	0	0	0	0	0	0	0	0	0	0	0	0	0	0.014668	0	0	0	0	0	0	0	0	0	0	0	0	0	0
SVD	Healthy weight	0.00224395	0.00170968	0	0	0.0248437	0.0152268	0.12299	0.0322701	0.0141048	0	0.167709	0.00555645	0.0435433	0.0111663	0.0901854	0	0.0221724	0	5.34e-05	0.0120746	0	0.00512903	0.00678528	0	0.0129294	0.00464818	0	0.00582358	0.00160282	0	0	0.0056633	0.00368649	0	0.0017631	0.00699899	0.0166159	0	0.00229738	0	0.00630443	0	0.00486189	0.00464818	0	0	0	0.00395362
SVD	Healthy weight	0	0	0	0	0	0.00363564	0.129892	0	0	0	0.0238961	0	0	0.00148731	0	0	0	0.274855	0	0	0	0	0	0	0	0	0	0	0	0	0	0	0	0.127049	0.0916843	0	0	0	0	0	0	0	0	0	0	0	0	0
SVD	Healthy weight	0.0393129	0.00488716	0	0	0.00194049	0.0164582	0.0116429	0.0113555	0.00251545	0	0.0396004	0.0378037	0.396363	0.00035935	0.105865	0	0.0220641	0	0.00452781	0.00050309	0.00416846	0	0.00294667	0	0.0180394	0.0569211	0	0.0181831	0	0	0	0	0.0240046	0	0.00704327	0.00028748	0	0.00186862	0	0	0.00194049	0	0	0	0	0	0.00043122	0
SVD	Healthy weight	0.012334	0.035511	0	0	0.150176	0.0130117	0.285443	0.0353754	0.0605855	0	0	0	0.000948767	0	0	0	0	0.212524	0	0.00664137	0	0	0	0	0	0	0	0	0	0	0	0	0	0.00501491	0	0	0	0	0	0	0	0	0	0.0153158	0	0	0	0
SVD	Healthy weight	0	0.0363116	0.00931626	0	0	0.107818	0.188695	0.22389	0.0366385	0	0	0	0.0192591	0.00879869	0	0	0	0.0488695	0	0.0259875	0	0	0	0	0	0	0	0	0	0	0	0	0	0.00157995	0	0	0	0	0	0	0	0	0	0	0	0	0	0.0260147
SVD	Healthy weight	0.00511167	0.000460511	0	0	0	0.00105918	0.00492747	0.00119733	0.00488142	0.00262491	0.328897	0.0611098	0.131108	0	0.0224269	0.0322358	0.0420447	0	0.0163942	0	0.0140456	0	0.0100852	9.21e-05	0.00248676	0.0353673	0.027953	0.00520378	0.00874971	0	0.0039604	0.00161179	0.012572	0	0.00534193	0.00548008	0.0385908	0.0018881	0.00792079	0	0	0	0	0	0.00133548	0	0.000874971	0
SVD	Healthy weight	0	0.019708	0.099321	0	0.000841194	0.0416391	0.176411	0.116686	0.011296	0	0	0	0.000480683	0.0159226	0	0	0	0.160668	0	0	0	0	0	0	0.0145406	0	0.00138196	0	0	0	0	0.000600853	0	0	0	0	0	0	0	0	0	0	0	0	0	0	0	0
SVD	Healthy weight	1.2e-05	0.0015589	0	0	0	0.00164284	0.00109123	0.00196662	0.000683519	0	0	0	0	0.00076746	0	0	0	0	0	0	0	0	0	0	0	0	0	0	0	0	0	0	0	0.000467671	0	0	0	0	0	0	0	0	0	0	0	0	0	0
SVD	Healthy weight	0.000157891	0.0301176	0.00240783	0	0.000552617	0.116642	0.0358412	0.0643404	0.0312229	0	0.00102629	0	0.00323676	0.00272361	0.00868398	0	0	0.0456699	0	0.000118418	0	0	0	0	0	0	0	0	0	0	0	0	0	0.000986816	0	0	0	0.0024473	0	0	0	0	0	0	0	0	0	0
SVD	Healthy weight	0	0	0.000632244	0	0	0.0420443	0.17745	0.161591	0.0133298	0	0.0413066	0	0.0725501	0.00653319	0.00194942	0	0	0	0	0	0	0	0	0	0.0162276	0.00695469	0	0.031981	0	0	0	0	0	0	0	0	0	0	0.00479452	0	0	0	0	0	0	0	0	0.019863
CS	Obese	0	0	0	0	0	0	0.00878303	0	0.00351101	0	0	0	0	0.00530504	0	0	0	0	0	0	0	0	0	0	0	0	0	0	0	0	0	0	0	0.00682391	0	0	0	0	0	0	0	0	0	0	0	0	0	0
CS	Obese	0	0.00491136	0	0	0	0.0417955	0.0605213	0	0	0	0.00714202	0	0	0.116992	0	0	0	0.0553164	0	0	0	0	0	0	0	0	0	0	0	0	0	0	0	0	0	0	0	0	0	0	0	0	0	0	0	0	0	0
CS	Obese	0	0	0	0	0	0	0.713336	0	0.286664	0	0	0	0	0	0	0	0	0	0	0	0	0	0	0	0	0	0	0	0	0	0	0	0	0	0	0	0	0	0	0	0	0	0	0	0	0	0	0
SVD	Obese	0.00159443	0.075953	0	0.000289897	0.0118858	0.114075	0.0485578	0.0384114	0.0234817	0	0.00333382	0	0.0475431	0.0114509	0.0205827	0	0	0	0	0.00855196	0	0	0	0	0.00333382	0.00362371	0	0	0	0	0	0	0	0	0	0	0	0	0.0192782	0	0	0	0	0.00826207	0	0	0.04218	0
SVD	Obese	0	0.126562	0.000829392	0	0	0.0920272	0.0231524	0.261629	0.0805922	0	0	0	0.00262935	0.00949389	0	0	0	0	0	0	0	0	0	0	0	0	0.00444695	0	0	0	0	0	0	0	0	0	0	0	0	0	0	0	0	0	0	0	0	0.0396344
SVD	Obese	0.000132675	0.0226609	0.00618267	0	0	0.0308603	0.0488776	0.0637372	0.0109059	0.0108794	0.0190787	0.0528578	0.28427	2.65e-05	0.0098445	0	0.0275965	0.0131083	0.00432521	0.00015921	0.0147004	5.31e-05	0	0	0.0231651	0.0115427	0.00440482	0.0025739	0.000875657	0	0	0.00745635	0.00695218	0.00254736	0.00663376	0	0	0.00228202	0	0.00124715	0	0	0	0	0	0	0	0.0133471
SVD	Obese	7.65e-05	0.033216	0.000918414	0	0	0.173198	0.112123	0.27032	0.031073	0	0.004439	0	0	0.0176029	0	0	0	0	0	0	0	0	0	0	0	0	0	0	0	0	0	0	0	0.0127047	0	0	0	0	0	0	0	0	0	0	0	0	0	0
SVD	Obese	0.0121294	0.0932615	0	0	0.000539084	0.156604	0.00835579	0.281671	0.0315364	0	0.0266846	0	0.0261456	0	0.00269542	0	0	0	0	0	0	0	0	0	0.00404313	0	0	0.000808625	0	0	0	0	0.000269542	0	0.00242588	0	0	0	0	0	0	0	0	0.000539084	0	0	0	0.00161725
SVD	Obese	0.00120048	0.0357476	0	0	0.0589569	0.0472189	0.287048	0.130852	0.00360144	0	0.0208083	0.00840336	0.05002	0.00386821	0.00253435	0	0.000933707	0	0	0.0253435	0	0.00253435	0.00306789	0	0	0	0	0	0	0	0	0	0	0	0	0	0	0.00360144	0	0	0	0	0	0	0	0	0	0
SVD	Obese	0.00548228	0.00341649	0	7.95e-05	0.00309868	0	0.116161	0.00135071	0.00174797	0	0.191562	0	0.0453679	0	0.152948	0	0.0195455	0	0	0	0	0.000158907	0.00286032	0	0.00532337	0	0.0427459	0.00723026	0	0.00691244	0	0.0135071	0.00881932	0.00246305	0.00262196	0	0.0191483	0.00389322	0	0	0.00270141	0	0	0.0181154	0	0	0.00301923	0
SVD	Obese	0	0.0305993	0	0	0	0.0208543	0.429592	0.0268637	0.00279357	0	0	0	0.0577229	0.0118889	0.00393049	0	0	0.0590223	0	0	0.0062368	0	0	0	0	0	0	0	0	0	0	0	0.00168913	0	0.00656164	0	0	0	0	0	0	0	0	0	0	0	0	0
SVD	Obese	0.00475813	0	0	0	0.00713719	0.100714	0.124504	0.0904044	0	0	0	0	0	0.150674	0	0	0	0	0	0	0	0	0	0	0	0	0	0	0	0	0	0	0	0	0	0	0	0	0	0	0	0	0	0	0	0	0.155432	0
SVD	Obese	3.2e-05	0.0271004	0.000447413	0	0	0.079256	0.417884	0.0505896	0.061775	0	0	0	0.0154038	0.00437826	0	0	0	0	0	0.00735036	0.000607203	0	0	0	0	0	0	0	0	0	0	0	3.2e-05	0	0	0	0	0	0	0	0	0	0	0.00162986	0	0	0	0
SVD	Obese	0.0101215	0.0305893	0.0137202	0	0.00472335	0.139676	0.11291	0.348628	0.0211426	0	0.00337382	0	0.00134953	0	0.00112461	0	0	0	0	0	0	0	0	0	0	0	0	0	0	0	0	0	0	0	0	0	0	0	0	0	0	0	0	0	0	0	0	0
SVD	Obese	0.00329489	0.0227348	0.00461285	0	0.00362438	0.0912685	0.03229	0.257331	0.00823723	0	0.0194399	0	0.0217463	0.000988468	0.00593081	0	0	0	0	0.0247117	0	0	0	0	0.00593081	0	0	0	0	0	0	0.00197694	0	0	0	0	0	0	0	0	0	0	0	0	0	0	0.0823723	0
CS	Overweight	4.26e-05	0.00254811	0	0	0	0.00147129	0.00312383	0.0144464	0.0110773	0	0	0	0	0.00734581	0	0	0	0	0	0	0	0	0	0	0	0	0	0	0	0	0	0	0	0	0	0	0	0	0	0	0	0	0	0	0	0	0	0
CS	Overweight	0	0	0.0709	0	0	0	0.18215	0	0.0246	0	0	0	0	0.07905	0	0	0	0.3168	0	0	0	0	0	0	0	0	0	0	0	0	0	0	0	0.07785	0	0	0	0	0	0	0	0	0	0	0	0	0	0
CS	Overweight	0	0	0	0	4.97e-05	0	0	0.00198995	0	0	0	0	0	0.197005	0	0	0	0	0	0	0	0	0	0	0	0	0	0	0	0	0	0	0	0	0	0	0	0	0	0	0	0	0	0	0	0	0	0
SVD	Overweight	0.0194129	0.00187363	0.000260227	0	5.2e-05	0.0339856	0.00223795	0.10508	0.00119704	5.2e-05	0.214895	0.00952431	0.0685958	0	0.0134798	0	0.0190486	0	0	0	0.00156136	0.0121786	0.00317477	0	0.00775476	0.00827522	0.0119704	0.0140002	0	0.00234204	0.000988862	0.0131675	0.0100448	0	0	0.000520454	0.00478818	0.00156136	0.00296659	0	0	0	0	0.00478818	0.00119704	0	0	0.0192047
SVD	Overweight	0	0.00958544	0	0	0	0.0067543	0.00857432	0.00683519	0.00837209	0	0.132659	0.0225683	0.164732	0.00218402	0.0527401	0.0108797	0.0820627	0	0.0055814	0	0.00934277	0.00384227	0.0165824	0	0.01909	0.0218402	0.00554095	0.0395147	0.0295248	0.00137513	0.00448938	0.0109201	0.0150051	0	0.00533873	0	0.0723155	0.00238625	0.0182406	0.00254803	0.0165824	0	0	0.0216785	0	0	0	0
SVD	Overweight	0	0.00139549	0	0	0.000516849	0.00325615	0.935601	0.00982014	0.00134381	0	0	0	0.00325615	0	0	0	0	0	0	5.17e-05	0	0	0	0	0	0	0	0	0	0	0	0	0	0	0	0	0	0	0	0	0	0	0	0	0	0.00186066	0	0.00330783
SVD	Overweight	0.00221239	0.154314	0	0	0	0.0860988	0.201327	0.396386	0.0197271	0	0.00368732	0	0	0.0058997	0	0	0	0	0	0.0106932	0	0	0	0	0	0	0	0	0	0	0	0	0	0	0	0	0	0	0	0	0	0	0	0	0	0	0	0.00663717
SVD	Overweight	0.00085702	0.115269	0.0235681	0	0.00442794	0.0925582	0.0322811	0.43051	0.0165691	0	0	0	0.0169976	0.0259963	0	0	0	0	0	0.0491358	0	0	0	0	0.00742751	0	0	0	0	0	0	0	0	0	0	0	0	0	0	0	0	0	0	0.000285673	0	0	0	0.00885588
SVD	Overweight	0	0.0215355	0	0	0.00034274	0.0031989	0.0403862	0.0262196	0.0119388	0.00337027	0.170913	0	0.00799726	0.0133668	0.0105678	0.0137667	0.00822575	0	0.00965383	0.000114247	0	0.00137096	0.0543242	0	0.00879698	0.00125671	0.0148521	0.0146807	0	0	0	0	0.0155375	0	0	0	0.00131383	0	0	0	0.000399863	0	0	0	0	0	0.00931109	0
SVD	Overweight	0	0.133139	0	0	0	0.105594	0.432549	0.0593182	0.109975	0	0	0	5.04e-05	0.0111285	0	0	0	0	0	0	0	0	0	0	0	0	0	0	0	0	0	0	0	0	0	0	0	0	0	0	0	0	0	0	0	0	0	0
SVD	Overweight	0	0.0510322	0	0	0	0.081998	0.146648	0.335956	0	0.00166017	0.00988884	0	0	0.00271883	0	0	0	0	0	0.0029835	0	0	0	0	0	0	0	0	0	0	0	0	0	0.000120302	0	0	0	0	0	0	0	0	0	0.00187671	0.00707377	0	0	0.0126317
[truncated: 227 more columns]
