# Supplementary material for: Impact of maternal obesity and mode of delivery on the newborn skin and oral microbiomes
Source: J Med Microbiol. 2025 Apr 10;74(4):002000. doi: 10.1099/jmm.0.002000 (PMC12282316; doi:10.1099/jmm.0.002000)
Supplement: Table S2. [file jmm-74-02000-s002.xlsx]

## Sheet: Sheet1
Delivery Method	BMI Group	Lactobacillus	Actinomyces	Anaerococcus	Atopobium	Bacteroides	Blautia	Burkholderia	Corynebacterium	Cutibacterium	Dialister	Ezakiella	Fenollaria	Finegoldia	Garnerella	Lawsonella	Peptoniphilus	Porphyromonas	Prevotella	Staphylococcus	Streptococcus
CS	Healthy weight	0.936734	0.000399574	0.00852424	0.00119872	0	0	0.000532765	0.00719233	0	0.00119872	0	0.000932339	0.00253063	0.00173149	0	0.00852424	0.00346297	0.00652637	0.00239744	0.000266383
CS	Healthy weight	0.00348764	0	0	0	0.00317058	0.000317058	0	0	0	0	0	0	0	0	0	0	0	0	0	0
SVD	Healthy weight	0.963897	0.00068899	0.00137798	0	0.000826788	0	0	0.00316935	0	0.00068899	0	0.000275596	0.000964586	0	0	0.00261816	0	0.000964586	0.00399614	0.00151578
SVD	Healthy weight	0.0276596	0	0.00212766	0	0	0	0.0297872	0.108511	0	0	0	0	0	0	0	0	0	0	0.255319	0.0276596
SVD	Healthy weight	0.550546	0.000968054	0.00041488	0.000968054	0.000553174	0.00262758	0	0.122805	0	0.0185313	0.000691467	0.00802102	0.0212972	0	0.00470198	0.0211589	0.000691467	0.0965288	0.00276587	0.0446688
SVD	Healthy weight	0.926296	0	0.0024952	0.00268714	0	0	0.00268714	0	0	0	0.000575816	0	0.00537428	0.00556622	0	0	0	0.00230326	0.00479846	0
SVD	Healthy weight	0.773745	0	0.00327511	0	0	0	0.0115993	0.0408024	0.0036845	0	0	0	0.000136463	0.00286572	0.000136463	0	0	0.000272926	0.0432587	0.00532205
SVD	Healthy weight	0.0049007	0	0.0114779	0.0616456	0.00232138	0.000773794	0	0.00812484	0	0.00090276	0.00141862	0	0.00851174	0.220273	0.00128966	0.00722208	0.000386897	0.00438483	0.632835	0.00374
SVD	Healthy weight	0.923446	0	0.000282486	0	0.0059322	0.00437853	0	0.000706215	0	0	0	0	0.000282486	0.0474576	0	0.000423729	0.000141243	0.000282486	0	0.000706215
SVD	Healthy weight	0.082085	0.000152858	0.0287374	0.00382146	0.00794864	0	0.000305717	0.0296545	0.00397432	0.031336	0.00580862	0.0733721	0.0794864	0.0391318	0.00917151	0.051819	0.0343932	0.156527	0.0738306	0.00458575
SVD	Healthy weight	0.788175	0.00122249	0.00844632	0	0	0	0	0.0152256	0.000222272	0.00122249	0.000889086	0.0058902	0.0130029	0	0.00233385	0.00411203	0	0.0107802	0.0312292	0.020449
SVD	Healthy weight	0.726037	0	0.002024	0.00144571	0	0	0.00939714	0.0148908	0	0	0	0	0.00159029	0.00115657	0.00346971	0.00318057	0	0	0.0147463	0.0143126
SVD	Healthy weight	0.102885	0	0.0423077	0	0.0125	0	0	0.239423	0	0.00480769	0	0	0.0134615	0.00865385	0.00961539	0.0557692	0.0490385	0.0423077	0.00961539	0.0173077
CS	Obese	0.381048	0.00124058	0.0173681	0	0.00267201	0	0.00305373	0.00229029	0	0.00124058	0	0	0.00763432	0	0.000763432	0.012024	0	0.0036263	0.0146006	0.00267201
CS	Obese	0.471214	0	0.019365	0	0.0120377	0.000697837	0.00139567	0.0764131	0	0.0136078	0.0232031	0.0373343	0.00523378	0.00139567	0.00418702	0.0207606	0.0387299	0.0692603	0.0226797	0.00209351
CS	Obese	0.669623	0.00322516	0.0122959	0.00685346	0	0	0	0.0159242	0	0	0.0141101	0.000403145	0.00302358	0.0304374	0.00282201	0.00524088	0	0.0114896	0.040516	0.0227777
SVD	Obese	0.94866	0	0.00322626	0	0	0	0	0.00673306	0	0.000561089	0.000280544	0.000280544	0.0123439	0	0.000981905	0.00575116	0.000280544	0.0050498	0.000981905	0.00883714
SVD	Obese	0.22998	0	0.0227051	0.0109863	0.00292969	0	0	0.297119	0.000244141	0.0136719	0.00463867	0.00830078	0.00683594	0.0705566	0	0.0102539	0.00463867	0.0422363	0.0986328	0.00415039
SVD	Obese	0.155405	0	0.00457457	0	0.0652202	0.0806431	0	0.00496667	0.000261404	0.010979	0	0.000261404	0.00287544	0.000261404	0.000261404	0.00169912	0	0	0.0824729	0.00339825
SVD	Obese	0.483652	0.0111643	0.0147528	0	0.0179426	0.00239234	0.0446571	0.0837321	0	0	0	0.00956938	0.0135566	0	0	0.00279107	0	0.00677831	0.0913078	0.00797448
SVD	Obese	0.685053	0.00171478	0.0414404	0	0	0.000571592	0.00114318	0.0231495	0	0.00657331	0	0.0128608	0.0657331	0.00114318	0.00142898	0.058874	0.00200057	0.0117176	0.0257216	0.00485853
SVD	Obese	0.841973	0	0.013245	0	0	0	0.0134734	0.0171272	0	0.00137018	0.00525234	0.000913451	0.00456725	0.00228363	0	0.0114181	0.00456725	0.00776433	0.00707924	0.0162137
SVD	Obese	0.41226	0.000927767	0.00331345	0	0	0.00503645	0.000463883	0.0762757	0.000994036	0.00152419	0	0.000994036	0.00112657	0.000927767	0.00152419	0.00119284	0	0.00178926	0.352883	0.0142478
SVD	Obese	0.558866	0	0.00323044	0	0.0147164	0.0391242	0	0.048636	0	0.000358938	0.000538406	0	0.00251256	0	0.000358938	0.000538406	0.000358938	0.000897344	0.0168701	0
SVD	Obese	0.266118	0.00111161	0.00733659	0	0.0853713	0.0122277	0	0.0260116	0	0.000444642	0.00155625	0	0.00200089	0	0	0.0113384	0	0.0128946	0.0462428	0.202979
SVD	Obese	0.939426	0.000448699	0.00403829	0	0	0	0	0.00104696	0	0.000897398	0.000598265	0	0	0.000299133	0.00239306	0.00643135	0	0.000299133	0.00299132	0.00239306
SVD	Obese	0.465616	0.012894	0	0	0	0	0	0.0229226	0	0	0	0	0	0	0	0	0	0	0.0200573	0
SVD	Obese	0.162483	0.040795	0.041841	0	0	0.0055788	0.0013947	0.0937936	0	0	0.0027894	0.00871688	0.00453278	0	0.0013947	0.00592748	0.0122036	0.0135983	0.184449	0.192469
CS	Overweight	0.0513997	0.000458926	0.0043598	0.000688389	0.0536944	0.0289123	0.000688389	0.0100964	0.000688389	0	0	0	0.00504819	0.00298302	0	0.000688389	0	0.000458926	0.711335	0.00573658
CS	Overweight	0.740788	0	0	0.00127065	0	0.00127065	0.0152478	0.0177891	0	0.0025413	0	0	0	0.0114358	0.00381194	0.00381194	0.025413	0.0114358	0.0139771	0
SVD	Overweight	0.898551	0	0.0222389	0.00424788	0	0	0	0.0144928	0	0	0.000749625	0.00124938	0.0157421	0	0.000249875	0.0117441	0.00774613	0	0.0197401	0.000249875
SVD	Overweight	0.515171	0.00314416	0.000314416	0.0608395	0	0	0.00110046	0.0127338	0.00125766	0.000943248	0	0	0.000628832	0.163968	0	0.000471624	0	0.00801761	0.086936	0.018865
SVD	Overweight	0.5046	0.000394322	0.00170873	0.00289169	0.0287855	0.0445584	0	0.00210305	0	0.0139327	0.00565195	0.0147213	0.00184017	0	0.000657203	0.0202419	0.0194532	0.0385121	0.000657203	0.00538906
SVD	Overweight	0.414971	0	0	0	0.000297044	0	0.000742611	0.00341601	0	0	0	0	0	0	0	0.000742611	0	0.000148522	0.00252488	0.568692
SVD	Overweight	0.0804598	0.000203438	0.0058997	0.000610314	0.00884956	0.000101719	0.00284813	0.0418065	0.00203438	0.0021361	0.00305157	0.00701861	0.00630658	0.334859	0.00193266	0.0120028	0.00722205	0.0122063	0.0651002	0.0192249
SVD	Overweight	0.960824	0.000273	0.000955501	0.0001365	0	0	0	0.001365	0	0.001092	0	0.000546001	0.0015015	0.0181545	0	0.000682501	0.0004095	0.002457	0.0034125	0.00573301
SVD	Overweight	0.404787	0.0114464	0.0208117	0.000693722	0	0	0.00277489	0.0156087	0.0107527	0.00554977	0	0.0294832	0.0485605	0	0.0211585	0.0253208	0.0135276	0.0912244	0.0187305	0.0329518
SVD	Overweight	0.0128937	0	0.718562	0.00214894	0	0	0.000222305	0.00348277	0.00237125	0	0	0	0	0.0046684	0	0.224231	0	0.000296406	0.010967	0
